# Supplementary material for: Successful Nonsurgical Resolution of Descending Necrotizing Mediastinitis: A Case‐Based Illustration of Clinical Management
Source: Case Rep Infect Dis. 2026 Jul 27;2026:7360270. doi: 10.1155/crdi/7360270 (PMC13403031; doi:10.1155/crdi/7360270)
Supplement: Supplementary file 1 — Supporting Information Video S1 and S2: The 2nd CT, 3rd and last CT: The longitudinal CT imaging documented the progression and eventual resolution of the descending necrotizing mediastinitis as follows: the initial scan revealed extensive multiloculated collections in the bilateral parapharyngeal and perivertebral spaces tracking beneath the platysma into the submandibular regions, with involvement of both the anterior and posterior mediastinum and a right‐sided pleural effusion. By the second scan in the first week, while the anterior mediastinal and lower neck collections remained stable, new localized collections developed in the right nasopharynx (2 cm times 1.6 cm) and the posterior mediastinum (3 cm times 3 cm), alongside postinterventional air pockets. Finally, the fourth‐week scan demonstrated dramatic clinical regression of all previously noted peripheral rim‐enhancing collections, with no detectable soft‐tissue collections remaining in the neck or mediastinum. [file CRDI-2026-7360270-s001.zip]

Archive with 2 entries (2 files):
- 2nd ct.mp4
- 3rd ct this is the last ct.mp4
